# Supplementary material for: A bioinformatics investigation into the pharmacological mechanisms of javanica oil emulsion injection in non-small cell lung cancer based on network pharmacology methodologies
Source: BMC Complement Med Ther. 2020 Jun 5;20:174. doi: 10.1186/s12906-020-02939-y (PMC7275405; doi:10.1186/s12906-020-02939-y)
Supplement: Supplementary file 1 — Additional file 1: Supplementary 1. Proteins related to NSCLC (n = 406). [file 12906_2020_2939_MOESM1_ESM.xlsx]

## Sheet: Sheet1
Supplementary 1. Proteins related to NSCLC (n=406)
Number	Targets	Resources
1	ABCA3	TCGA-down, GEO
2	ABCA6	TCGA-down, GEO
3	ABCA8	TCGA-down, GEO
4	ABCB1	TTD, DisGeNET
5	ABCC4	TTD, DisGeNET
6	ACADL	TCGA-down, GEO
7	ACVRL1	TCGA-down, GEO
8	ADAMDEC1	TCGA-up, GEO
9	ADAMTS1	TTD, DisGeNET
10	ADCY4	TCGA-down, GEO
11	ADH1B	TCGA-down, GEO
12	AGER	TCGA-down, GEO
13	AGTR1	TCGA-down, GEO
14	AKR1B10	TCGA-up, GEO
15	AKR1C1	TTD, DisGeNET
16	AKT1	TTD, DisGeNET
17	AKT2	TTD, DisGeNET
18	ALK	TTD
19	ANGPT1	TCGA-down, GEO
20	ANKRD22	TCGA-up, GEO
21	ANKRD29	TCGA-down, GEO
22	ANLN	TCGA-up, GEO
23	APC	TTD, DisGeNET
24	AQP4	TCGA-down, GEO
25	AREG	TTD, DisGeNET
26	ARRB1	TCGA-down, GEO
27	ASF1B	TCGA-up, GEO
28	ASPA	TCGA-down, GEO
29	ASPM	TCGA-up, GEO
30	ATAD2	TCGA-up, GEO
31	ATF3	TTD, DisGeNET
32	ATM	TTD
33	AURKA	TCGA-up, GEO
34	AVEN	TTD, DisGeNET
35	AXL	TTD, DisGeNET
36	BAP1	TTD, DisGeNET
37	BIRC5	TTD
38	BRAF	TTD, DisGeNET
39	BTNL9	TCGA-down, GEO
40	BUB1B	TCGA-up, GEO
41	C1QTNF7	TCGA-down, GEO
42	C20orf85	TCGA-down, GEO
43	C2orf40	TCGA-down, GEO
44	CA4	TCGA-down, GEO
45	CA9	TCGA-up, GEO
46	CACNA2D2	TCGA-down, GEO
47	CAMK2D	TTD, DisGeNET
48	CARD18	TTD, DisGeNET
49	CASP8	TTD, DisGeNET
50	CAT	TTD, DisGeNET
51	CAV1	TCGA-down, GEO
52	CCDC68	TCGA-down, GEO
53	CCNA2	TCGA-up, GEO
54	CCNB1	TCGA-up, GEO
55	CD36	TCGA-down, GEO
56	CD74	TTD, DisGeNET
57	CD80	TTD
58	CD9	TTD, DisGeNET
59	CDC20	TCGA-up, GEO
60	CDC6	TCGA-up, GEO
61	CDCA5	TCGA-up, GEO
62	CDH13	TTD, DisGeNET
63	CDH3	TCGA-up, GEO
64	CDH5	TCGA-down, GEO
65	CDK2	TTD
66	CDKN3	TCGA-up, GEO
67	CDNK2A	TTD, DisGeNET
68	CDO1	TCGA-down, GEO
69	CEACAM5	TCGA-up, GEO
70	CENPE	TCGA-up, GEO
71	CEP55	TCGA-up, GEO
72	CHEK1	TTD
73	CHFR	TTD, DisGeNET
74	CHGA	TTD, DisGeNET
75	CHRDL1	TCGA-down, GEO
76	CLDN18	TCGA-down, GEO
77	CLEC1A	TCGA-down, GEO
78	CLIC5	TCGA-down, GEO
79	CLPTM1L	TTD, DisGeNET
80	COL10A1	TCGA-up, GEO
81	COL11A1	TCGA-up, GEO
82	COL17A1	TCGA-up, GEO
83	COL4A3BP	TTD, DisGeNET
84	COL6A6	TCGA-down, GEO
85	CORO1C	TTD, DisGeNET
86	CPB2	TCGA-down, GEO
87	CRABP2	TCGA-up, GEO
88	CSF3	TTD, DisGeNET
89	CST1	TCGA-up, GEO
90	CST6	TTD, DisGeNET
91	CTAG1A	TTD
92	CTHRC1	TCGA-up, GEO
93	CXCL13	TCGA-up, GEO
94	CXCL8	TTD, DisGeNET
95	CYLD	TTD, DisGeNET
96	CYP2E1	TTD, DisGeNET
97	CYP4B1	TCGA-down, GEO
98	DAPK1	TTD, DisGeNET
99	DAPK2	TCGA-down, GEO
100	DDR2	TTD, DisGeNET
101	DEPDC1	TCGA-up, GEO
102	DEPDC1B	TCGA-up, GEO
103	DLGAP5	TCGA-up, GEO
104	DNASE1L3	TCGA-down, GEO
105	DNMT1	TTD
106	DRD2	TTD
107	DSG2	TCGA-up, GEO
108	DSP	TCGA-up, GEO
109	DUSP3	TTD, DisGeNET
110	E2F8	TCGA-up, GEO
111	EDN1	TCGA-down, GEO
112	EDNRB	TCGA-down, GEO
113	EGFL7	TTD
114	EGFR	TTD
115	EMCN	TCGA-down, GEO
116	EML4	TTD, DisGeNET
117	ENO1	TTD, DisGeNET
118	ENO2	TTD, DisGeNET
119	EPHB4	TTD
120	ERBB2	TTD
121	ERBB3	TTD
122	ERBB4	TTD
123	ERCC1	TTD, DisGeNET
124	ERGIC3	TTD, DisGeNET
125	ESAM	TCGA-down, GEO
126	ETV4	TCGA-up, GEO
127	EXO1	TCGA-up, GEO
128	EZH2	TCGA-up, GEO
129	FABP4	TCGA-down, GEO
130	FAM107A	TCGA-down, GEO
131	FAM83A	TCGA-up, GEO
132	FANCI	TCGA-up, GEO
133	FASLG	TTD, DisGeNET
134	FCN3	TCGA-down, GEO
135	FERMT1	TCGA-up, GEO
136	FGD5	TCGA-down, GEO
137	FGF9	TTD, DisGeNET
138	FGFR1	TTD
139	FGFR2	TTD, DisGeNET
140	FHIT	TTD, DisGeNET
141	FHL1	TCGA-down, GEO
142	FHL5	TCGA-down, GEO
143	FILIP1	TCGA-down, GEO
144	FLRT3	TCGA-down, GEO
145	FLT1	TTD
146	FMO2	TCGA-down, GEO
147	FNDC1	TCGA-up, GEO
148	FNTB	TTD
149	FOS	TCGA-down, GEO
150	FOSB	TCGA-down, GEO
151	FOXM1	TCGA-up, GEO, TTD, DisGeNET
152	FOXO3	TTD, DisGeNET
153	GCLC	TTD, DisGeNET
154	GCNT3	TCGA-up, GEO
155	GIPR	TTD, DisGeNET
156	GJB2	TCGA-up, GEO
157	GKN2	TCGA-down, GEO
158	GLIPR2	TCGA-down, GEO
159	GPM6A	TCGA-down, GEO
160	GPR146	TCGA-down, GEO
161	GPR87	TCGA-up, GEO
162	GREM1	TCGA-up, GEO
163	GSTM2	TTD, DisGeNET
164	GSTP1	TTD, DisGeNET
165	HBA2	TCGA-down, GEO
166	HBB	TCGA-down, GEO
167	HES1	TTD, DisGeNET
168	HHIP	TCGA-down, GEO
169	HIGD1B	TCGA-down, GEO
170	HIST1H2BD	TCGA-up, GEO
171	HIST1H2BH	TCGA-up, GEO
172	HJURP	TCGA-up, GEO
173	HLF	TCGA-down, GEO
174	HMGB3	TCGA-up, GEO
175	HMMR	TCGA-up, GEO
176	HORMAD1	TCGA-up, GEO
177	HRAS	TTD, DisGeNET
178	HS6ST2	TCGA-up, GEO
179	HSD17B6	TCGA-down, GEO
180	HSP90B1	TTD
181	ICAM2	TCGA-down, GEO
182	IGF1R	TTD
183	IGF2BP3	TCGA-up, GEO
184	IGFBP3	TCGA-up, GEO
185	IGSF10	TCGA-down, GEO
186	IL10	TTD, DisGeNET
187	IL1RL1	TCGA-down, GEO
188	IL2RG	TTD
189	IL33	TCGA-down, GEO
190	IL6	TCGA-down, GEO
191	IL6R	TTD, DisGeNET
192	INMT	TCGA-down, GEO
193	ITGA8	TCGA-down, GEO
194	ITGB1	TTD, DisGeNET
195	ITGB4	TTD, DisGeNET
196	JAM2	TCGA-down, GEO
197	KCNT2	TCGA-down, GEO
198	KDELR3	TCGA-up, GEO
199	KDM1A	TTD, DisGeNET
200	KDR	TTD, DisGeNET
201	KEAP1	TTD, DisGeNET
202	KIAA1324L	TCGA-down, GEO
203	KIF11	TCGA-up, GEO
204	KIF14	TCGA-up, GEO
205	KIF15	TCGA-up, GEO
206	KIF20A	TCGA-up, GEO
207	KIF2C	TCGA-up, GEO
208	KIF4A	TCGA-up, GEO
209	KIF5B	TTD, DisGeNET
210	KIT	TTD
211	KL	TCGA-down, GEO
212	KRAS	TTD, DisGeNET
213	KRT6A	TCGA-up, GEO
214	LAMP3	TCGA-down, GEO
215	LDLR	TTD
216	LGALS1	TTD, DisGeNET
217	LPL	TCGA-down, GEO
218	LRRC32	TCGA-down, GEO
219	LRRC36	TCGA-down, GEO
220	LRRK2	TCGA-down, GEO
221	LRRN3	TCGA-down, GEO
222	LYVE1	TCGA-down, GEO
223	MAD2L1	TCGA-up, GEO
224	MAGEA3	TTD
225	MAGEC1	TTD
226	MAGEC2	TTD
227	MAMDC2	TCGA-down, GEO
228	MAP2K1	TTD, DisGeNET
229	MAP2K2	TTD, DisGeNET
230	MARCO	TCGA-down, GEO
231	MCM2	TCGA-up, GEO
232	MCM4	TCGA-up, GEO
233	MDM2	TTD, DisGeNET
234	MELK	TCGA-up, GEO
235	MET	TTD
236	MFAP4	TCGA-down, GEO
237	MIR1246	TTD, DisGeNET
238	MIR126	TTD, DisGeNET
239	MIR145	TTD, DisGeNET
240	MIR205	TTD, DisGeNET
241	MIR29A	TTD, DisGeNET
242	MIR30C1	TTD, DisGeNET
243	MIR346	TTD, DisGeNET
244	MIR638	TTD, DisGeNET
245	MKI67	TCGA-up, GEO
246	MMP1	TCGA-up, GEO, TTD, DisGeNET
247	MMP11	TCGA-up, GEO, TTD, DisGeNET
248	MMP12	TCGA-up, GEO, TTD
249	MMP13	TCGA-up, GEO
250	MMP2	TTD
251	MMP9	TTD, DisGeNET
252	MND1	TCGA-up, GEO
253	MS4A1	TTD, DisGeNET
254	MS4A15	TCGA-down, GEO
255	MS4A2	TCGA-down, GEO
256	MT1M	TCGA-down, GEO
257	MT3	TTD, DisGeNET
258	MTOR	TTD
259	MUC1	TTD
260	MXRA5	TTD, DisGeNET
261	MYC	TTD, DisGeNET
262	NCAPG	TCGA-up, GEO
263	NCAPG2	TCGA-up, GEO
264	NCKAP5	TCGA-down, GEO
265	NCOA3	TTD, DisGeNET
266	NDC80	TCGA-up, GEO
267	NDRG1	TTD, DisGeNET
268	NEK2	TCGA-up, GEO
269	NFE2L2	TTD
270	NKX2-1	TTD, DisGeNET
271	NMU	TCGA-up, GEO
272	NNAT	TTD, DisGeNET
273	NOSTRIN	TCGA-down, GEO
274	NOTCH3	TTD, DisGeNET
275	NQO1	TTD, DisGeNET
276	NRAS	TTD, DisGeNET
277	NUF2	TCGA-up, GEO
278	NUSAP1	TCGA-up, GEO
279	OLR1	TCGA-down, GEO
280	OPRM1	TTD
281	OSMR	TTD, DisGeNET
282	OXTR	TTD, DisGeNET
283	PBK	TCGA-up, GEO
284	PCDH17	TCGA-down, GEO
285	PDCD1	TTD
286	PDGFRA	TTD
287	PDGFRB	TTD
288	PDK4	TCGA-down, GEO
289	PEBP4	TCGA-down, GEO
290	PECAM1	TCGA-down, GEO
291	PGAM1	TTD, DisGeNET
292	PHACTR2	TCGA-down, GEO
293	PHGDH	TTD, DisGeNET
294	PHLDA2	TTD, DisGeNET
295	PIK3CA	TTD, DisGeNET
296	PIP5K1B	TCGA-down, GEO
297	PLA2G1B	TCGA-down, GEO
298	PLAU	TCGA-up, GEO
299	PLBD1	TTD, DisGeNET
300	PLEK2	TCGA-up, GEO
301	PLEKHH2	TCGA-down, GEO
302	PLLP	TCGA-down, GEO
303	PPIA	TTD, DisGeNET
304	PRAME	TCGA-up, GEO TTD, DisGeNET
305	PRC1	TCGA-up, GEO
306	PRDX1	TTD, DisGeNET
307	PREP	TTD
308	PRR13	TTD, DisGeNET
309	PSAT1	TCGA-up, GEO TTD, DisGeNET
310	PTEN	TTD, DisGeNET
311	PTGS2	TTD
312	PTHLH	TTD, DisGeNET
313	PTPRB	TCGA-down, GEO
314	PXN	TTD, DisGeNET
315	PYCARD	TTD, DisGeNET
316	RAF1	TTD, DisGeNET
317	RASSF1	TTD, DisGeNET
318	RB1	TTD, DisGeNET
319	RBM7	TTD, DisGeNET
320	RECK	TTD, DisGeNET
321	REEP1	TCGA-down, GEO
322	RET	TTD, DisGeNET
323	RGS17	TCGA-up, GEO
324	RHEB	TTD, DisGeNET
325	ROBO1	TTD, DisGeNET
326	ROS1	TTD, DisGeNET
327	RRAD	TTD, DisGeNET
328	RRM1	TTD, DisGeNET
329	RRM2	TCGA-up, GEO
330	S1PR1	TCGA-down, GEO TTD
331	SCGB1A1	TCGA-down, GEO
332	SCN7A	TCGA-down, GEO
333	SDC4	TTD, DisGeNET
334	SELENOS	TTD, DisGeNET
335	SELP	TCGA-down, GEO
336	SFRP2	TCGA-up, GEO
337	SFTPA2	TCGA-down, GEO
338	SFTPC	TCGA-down, GEO
339	SFTPD	TCGA-down, GEO
340	SGCG	TCGA-down, GEO
341	SHMT2	TTD, DisGeNET
342	SLC19A3	TCGA-down, GEO
343	SLC1A1	TCGA-down, GEO
344	SLC22A18	TTD, DisGeNET
345	SLC34A2	TTD, DisGeNET
346	SLC46A2	TCGA-down, GEO
347	SLC6A4	TCGA-down, GEO
348	SLC7A11	TCGA-up, GEO
349	SLC7A5	TCGA-up, GEO
350	SLIT2	TCGA-down, GEO
351	SLPI	TCGA-down, GEO
352	SMARCA4	TTD, DisGeNET
353	SNTN	TCGA-down, GEO
354	SOD2	TTD, DisGeNET
355	SOSTDC1	TCGA-down, GEO
356	SOX2	TTD, DisGeNET
357	SPAG5	TCGA-up, GEO
358	SPC25	TCGA-up, GEO
359	SPINK1	TCGA-up, GEO
360	SPOCK1	TCGA-up, GEO
361	SPP1	TCGA-up, GEO
362	STAT3	TTD, DisGeNET
363	STK11	TTD
364	STX11	TCGA-down, GEO, DisGeNET
365	STXBP6	TCGA-down, GEO
366	SULF1	TCGA-up, GEO
367	SUSD2	TCGA-down, GEO
368	SYP	TTD, DisGeNET
369	TCF21	TCGA-down, GEO
370	TCN1	TCGA-up, GEO
371	TEK	TCGA-down, GEO
372	TERT	TTD, DisGeNET
373	TFAP2A	TCGA-up, GEO
374	TGFA	TTD, DisGeNET
375	TGFB2	TTD
376	THBS2	TCGA-up, GEO
377	TK1	TCGA-up, GEO
378	TMEM100	TCGA-down, GEO
379	TMOD1	TCGA-down, GEO
380	TMPRSS4	TCGA-up, GEO
381	TNFRSF10A	TTD
382	TNFSF10	TTD
383	TNNC1	TCGA-down, GEO
384	TOP2A	TCGA-up, GEO
385	TP53	TTD, DisGeNET
386	TPBG	TTD
387	TPX2	TCGA-up, GEO
388	TRIP13	TCGA-up, GEO
389	TSPAN7	TCGA-down, GEO
390	TTK	TCGA-up, GEO
391	TUSC2	TTD
392	TYMS	TCGA-up, GEO
393	UBE2C	TCGA-up, GEO
394	UBE2T	TCGA-up, GEO
395	UCHL1	TTD, DisGeNET
396	UGT8	TCGA-up, GEO
397	UHRF1	TCGA-up, GEO
398	VEGFA	TTD, DisGeNET
399	VGLL3	TCGA-down, GEO
400	VIPR1	TCGA-down, GEO
401	WIF1	TCGA-down, GEO
402	WWC2	TCGA-down, GEO
403	XPC	TTD, DisGeNET
404	ZBTB16	TCGA-down, GEO
405	ZNF385B	TCGA-down, GEO
406	ZWINT	TCGA-up, GEO
