# Supplementary material for: A bioinformatics investigation into the pharmacological mechanisms of javanica oil emulsion injection in non-small cell lung cancer based on network pharmacology methodologies
Source: BMC Complement Med Ther. 2020 Jun 5;20:174. doi: 10.1186/s12906-020-02939-y (PMC7275405; doi:10.1186/s12906-020-02939-y)
Supplement: Supplementary file 2 — Additional file 2: Supplementary 2. List of GO enrichment results of potential targets of JOEI associated with NSCLC. [file 12906_2020_2939_MOESM2_ESM.xlsx]

## Sheet: Sheet1
Supplementary 2. List of GO enrichment results of potential targets of JOEI associated with NSCLC.
source	term_name	term_id	adjusted_p_value	negative_log10_of_adjusted_p_value	term_size	query_size	intersection_size	effective_domain_size	intersections
GO:MF	ceramide-translocating ATPase activity	GO:0099038	0.0499819	1.30119	1	5	1	17612	ABCB1
GO:BP	regulation of response to osmotic stress	GO:0047484	0.0020122	2.69633	9	5	2	17710	PTGS2,ABCB1
GO:BP	positive regulation of inflammatory response	GO:0050729	0.00428335	2.36822	141	5	3	17710	FABP4,PTGS2,LDLR
GO:BP	response to lithium ion	GO:0010226	0.0128927	1.88966	22	5	2	17710	FABP4,PTGS2
GO:BP	brown fat cell differentiation	GO:0050873	0.047946	1.31925	42	5	2	17710	FABP4,PTGS2
