# Supplementary material for: A bioinformatics investigation into the pharmacological mechanisms of javanica oil emulsion injection in non-small cell lung cancer based on network pharmacology methodologies
Source: BMC Complement Med Ther. 2020 Jun 5;20:174. doi: 10.1186/s12906-020-02939-y (PMC7275405; doi:10.1186/s12906-020-02939-y)
Supplement: Supplementary file 3 — Additional file 3: Supplementary 3. List of KEGG enrichment results of potential targets of JOEI associated with NSCLC. [file 12906_2020_2939_MOESM3_ESM.xlsx]

## Sheet: Sheet1
Supplementary 3. List of KEGG enrichment results of potential targets of JOEI associated with NSCLC.
source	term_name	term_id	adjusted_p_value	negative_log10_of_adjusted_p_value	term_size	query_size	intersection_size	effective_domain_size	intersections
KEGG	Ovarian steroidogenesis	KEGG:04913	0.0186254	1.72989	49	5	2	7745	PTGS2,LDLR
KEGG	Regulation of lipolysis in adipocytes	KEGG:04923	0.0226348	1.64522	54	5	2	7745	FABP4,PTGS2
KEGG	Bile secretion	KEGG:04976	0.0402411	1.39533	72	5	2	7745	ABCB1,LDLR
