# Supplementary material for: A bioinformatics investigation into the pharmacological mechanisms of javanica oil emulsion injection in non-small cell lung cancer based on network pharmacology methodologies
Source: BMC Complement Med Ther. 2020 Jun 5;20:174. doi: 10.1186/s12906-020-02939-y (PMC7275405; doi:10.1186/s12906-020-02939-y)
Supplement: Supplementary file 4 — Additional file 4: Supplementary 4. RSs of candidate mRNAs for each NSCLC patient. [file 12906_2020_2939_MOESM4_ESM.xlsx]

## Sheet: Sheet1
Supplementary 4. Risk score of candidate mRNAs for each NSCLC patient.
id	time	status	riskScore	risk
TCGA-L9-A50W	1.21096	1	1.17225	high
TCGA-44-3917	3.2411	0	0.743968	low
TCGA-O1-A52J	4.92603	1	1.0226	high
TCGA-49-4505	1.1726	1	1.00209	high
TCGA-J2-A4AD	1.50685	1	1.10298	high
TCGA-05-4396	0.830137	1	0.928175	low
TCGA-MP-A4SV	7.17808	1	0.867069	low
TCGA-80-5611	7.10959	0	0.89974	low
TCGA-91-8499	0.0986301	0	1.0508	high
TCGA-44-3398	3.1863	0	1.10797	high
TCGA-J2-A4AE	2.95616	0	0.99812	low
TCGA-05-4434	1.25205	1	0.917037	low
TCGA-78-7155	3.20822	1	0.960395	low
TCGA-97-7546	3.52055	0	0.871974	low
TCGA-67-6215	0.476712	0	1.30496	high
TCGA-62-8395	3.33151	0	1.08243	high
TCGA-69-7760	0.553425	0	1.65401	high
TCGA-62-8397	3.53151	0	0.920924	low
TCGA-05-5429	0.753425	1	1.57486	high
TCGA-55-8510	1.47671	0	0.907558	low
TCGA-62-8398	1.21644	1	1.1178	high
TCGA-NJ-A55A	0.0410959	0	0.969823	low
TCGA-55-7573	1.33425	0	0.880732	low
TCGA-55-8615	1.22192	0	1.25238	high
TCGA-44-8120	0.712329	0	1.15488	high
TCGA-86-8669	2.56986	0	0.901324	low
TCGA-97-8176	1.28219	1	1.19925	high
TCGA-55-8205	1.6411	0	0.986248	low
TCGA-05-4405	1.67123	0	1.2218	high
TCGA-97-8177	1.36712	0	0.891081	low
TCGA-MP-A4TK	1.59452	1	1.0449	high
TCGA-44-6778	5.10685	0	0.809992	low
TCGA-78-8655	6.46575	0	1.28392	high
TCGA-05-5425	2.41644	0	0.820041	low
TCGA-44-2665	3.56438	0	1.23173	high
TCGA-55-8207	2.67671	0	0.839738	low
TCGA-86-6562	1.03014	1	1.33455	high
TCGA-55-A4DF	1.68219	1	0.854098	low
TCGA-55-6986	8.93425	0	0.945109	low
TCGA-L9-A443	0.528767	1	0.990118	low
TCGA-93-A4JP	1.58356	0	0.644444	low
TCGA-38-4631	0.969863	1	1.06667	high
TCGA-L9-A7SV	1.54795	0	0.74671	low
TCGA-55-A494	1.31781	0	1.2577	high
TCGA-78-7145	2.26301	1	1.1437	high
TCGA-44-6776	7.16712	0	1.0955	high
TCGA-55-7284	0.665753	1	1.17216	high
TCGA-05-4244	0	0	1.29508	high
TCGA-86-8281	0	0	0.961857	low
TCGA-95-A4VN	1.51507	0	0.936002	low
TCGA-44-6777	2.70411	1	0.981117	low
TCGA-86-7701	2.59452	0	0.706389	low
TCGA-67-4679	1.2274	0	0.957838	low
TCGA-53-7813	1.16164	0	1.0084	high
TCGA-78-7154	1.62466	1	1.20916	high
TCGA-MP-A4T6	4.90411	1	1.40357	high
TCGA-73-4677	0.10411	1	0.864942	low
TCGA-91-6831	0.849315	0	1.0605	high
TCGA-73-7499	4.19452	1	0.860574	low
TCGA-44-3396	3.09589	0	1.10754	high
TCGA-91-6836	1.14247	0	1.51465	high
TCGA-78-7542	0.879452	1	1.37092	high
TCGA-86-8278	2.5863	0	1.00909	high
TCGA-78-7161	0.79726	1	1.01996	high
TCGA-55-7910	2.84932	0	1.23449	high
TCGA-97-A4M1	1.64658	0	1.00796	high
TCGA-50-5939	1.26027	1	1.05741	high
TCGA-05-4417	1.24658	0	0.981922	low
TCGA-44-A4SU	1.12055	1	1.18703	high
TCGA-55-8091	1.64384	0	1.12057	high
TCGA-NJ-A4YI	0.0109589	1	1.19638	high
TCGA-NJ-A55R	1.65205	0	0.524726	low
TCGA-50-7109	0.843836	1	0.831739	low
TCGA-62-A471	3.4137	0	1.40975	high
TCGA-86-7713	3.16986	0	1.17577	high
TCGA-50-5936	0.70411	1	1.26172	high
TCGA-69-7763	1.89041	0	1.14775	high
TCGA-91-8496	1.38356	0	1.03736	high
TCGA-78-7535	2.6	1	1.14091	high
TCGA-67-3772	1.56986	0	1.02619	high
TCGA-86-7955	2.93699	0	1.48783	high
TCGA-55-5899	2.54795	0	0.508118	low
TCGA-86-8054	3.14521	0	0.941298	low
TCGA-49-4488	2.38082	1	0.989954	low
TCGA-62-A46R	4.72603	1	0.746902	low
TCGA-69-7764	1.13425	0	0.981103	low
TCGA-97-A4M0	1.7863	0	0.933281	low
TCGA-67-6217	1.15616	0	1.02775	high
TCGA-86-8280	1.92055	0	0.779493	low
TCGA-75-7027	8.38082	0	1.23678	high
TCGA-38-4632	3.71781	1	1.23888	high
TCGA-49-AARN	3.10959	1	0.991775	low
TCGA-05-5423	0.413699	0	1.02568	high
TCGA-78-7160	1.90959	1	0.852562	low
TCGA-69-8254	1.12055	0	1.30122	high
TCGA-MP-A4T8	0.441096	1	0.955524	low
TCGA-55-A490	0.271233	1	1.31474	high
TCGA-86-7953	2.73151	0	1.05992	high
TCGA-78-7537	4.44384	1	0.747932	low
TCGA-55-8085	2.47671	0	0.790739	low
TCGA-44-A47A	1.27671	0	1.02796	high
TCGA-67-3770	1.67123	0	0.90133	low
TCGA-55-8097	1.30411	0	1.06832	high
TCGA-97-A4M2	1.70959	0	0.82318	low
TCGA-86-8672	0.0520548	1	1.15116	high
TCGA-44-2662	3.50685	0	1.00086	high
TCGA-78-7539	2.16712	0	0.862731	low
TCGA-95-7947	1.30685	0	0.96433	low
TCGA-44-A47G	0.961644	0	0.966821	low
TCGA-50-5935	1.78904	1	1.16155	high
TCGA-L9-A743	1.81918	0	1.06848	high
TCGA-78-8640	19.3479	0	1.44936	high
TCGA-78-7156	2.67397	1	0.715138	low
TCGA-55-7815	2.11781	0	1.0098	high
TCGA-50-6597	3.47397	1	0.905961	low
TCGA-49-4506	2.73699	1	1.04978	high
TCGA-75-5146	6.48767	0	0.81421	low
TCGA-44-2656	3.91507	0	0.786493	low
TCGA-55-8090	1.63836	1	1.45813	high
TCGA-91-6829	3.44658	1	0.971216	low
TCGA-86-8671	2.29863	0	0.646527	low
TCGA-05-4425	1.83288	0	1.0964	high
TCGA-MP-A4TA	2.60274	1	1.03301	high
TCGA-64-1680	3.08493	0	1.16061	high
TCGA-69-7980	0.991781	0	0.940017	low
TCGA-55-8096	1.96986	1	1.079	high
TCGA-44-8117	1.05479	0	1.09738	high
TCGA-50-5045	5.95616	1	0.876079	low
TCGA-86-A4P8	2.20548	0	1.01907	high
TCGA-62-A46P	1.6274	1	0.883349	low
TCGA-NJ-A55O	0.0356164	0	1.21822	high
TCGA-44-2668	2.08493	1	0.84572	low
TCGA-49-4510	2.45479	1	0.938533	low
TCGA-97-8171	1.55616	0	0.976534	low
TCGA-50-5932	3.38356	1	0.965292	low
TCGA-86-8668	1.1589	0	0.806578	low
TCGA-50-5942	5.06027	0	0.824208	low
TCGA-55-6972	4.47123	1	1.01033	high
TCGA-50-5055	5.0137	1	0.696297	low
TCGA-50-6594	1.0137	1	0.649063	low
TCGA-78-7143	13.5918	1	1.04847	high
TCGA-75-6207	NA	1	1.2199	high
TCGA-NJ-A4YP	0.136986	0	1.02628	high
TCGA-50-5930	0.772603	1	1.00014	low
TCGA-73-4676	0.769863	1	1.18697	high
TCGA-49-4512	2.47945	1	0.960961	low
TCGA-50-5068	4.10685	1	0.902388	low
TCGA-55-7727	0.326027	0	1.13708	high
TCGA-95-7567	1.55616	0	1.02694	high
TCGA-44-A47B	0.786301	0	0.979246	low
TCGA-67-6216	0.386301	0	1.04227	high
TCGA-55-6985	3.37808	0	1.13929	high
TCGA-91-6835	0.216438	0	0.829204	low
TCGA-97-8172	1.49315	0	0.915775	low
TCGA-44-2661	3.17534	0	0.915187	low
TCGA-75-7025	9.05479	0	0.762705	low
TCGA-55-A491	1.71507	0	1.07201	high
TCGA-53-7626	2.54521	1	1.05251	high
TCGA-49-6767	1.85479	0	0.841576	low
TCGA-55-8507	1.14521	0	1.36073	high
TCGA-97-8179	1.19178	0	0.950162	low
TCGA-99-7458	2.04658	0	0.90975	low
TCGA-MP-A5C7	6.1589	0	1.08483	high
TCGA-78-7633	4.1863	1	0.973604	low
TCGA-93-8067	0.509589	0	1.44812	high
TCGA-64-1681	3.19726	1	0.924543	low
TCGA-MP-A4SW	4.87123	1	0.987872	low
TCGA-4B-A93V	0.821918	1	1.04214	high
TCGA-97-A4M3	1.47945	0	1.0234	high
TCGA-49-4487	2.34247	1	0.947238	low
TCGA-97-7941	1.32603	0	1.14875	high
TCGA-44-6148	1.92877	0	0.656767	low
TCGA-73-4666	2.19178	0	0.980801	low
TCGA-L9-A444	0.841096	0	0.720177	low
TCGA-86-8279	2.6	0	1.05318	high
TCGA-93-A4JN	1.96712	0	1.06282	high
TCGA-78-7148	1.71507	1	0.922989	low
TCGA-05-5428	1.83562	0	1.46149	high
TCGA-78-7167	7.34521	1	0.808775	low
TCGA-05-4418	0.750685	1	0.949638	low
TCGA-44-3918	2.83836	0	0.856731	low
TCGA-55-7994	1.65205	0	0.89532	low
TCGA-L4-A4E5	1.58356	0	1.23048	high
TCGA-05-4390	3.08493	0	1.12726	high
TCGA-50-6593	0.920548	1	0.982912	low
TCGA-44-7661	1.52603	1	1.04939	high
TCGA-55-7911	1.47123	0	0.861902	low
TCGA-93-7348	1.45479	0	1.08554	high
TCGA-50-5944	4.79452	0	0.980649	low
TCGA-49-6761	0.969863	0	0.998625	low
TCGA-38-A44F	0.364384	0	0.908861	low
TCGA-05-4433	2	0	1.15034	high
TCGA-49-4486	6.35068	1	1.27093	high
TCGA-69-7973	0.630137	0	1.22946	high
TCGA-73-A9RS	0.931507	1	1.25051	high
TCGA-86-8358	1.78904	0	0.687267	low
TCGA-49-4494	2.96164	1	1.61964	high
TCGA-05-4427	2.16712	0	1.0994	high
TCGA-62-A46V	6.02466	0	1.16673	high
TCGA-78-8662	9.20822	1	1.1834	high
TCGA-71-6725	0.70137	0	1.15082	high
TCGA-55-7227	2.60822	1	0.979189	low
TCGA-91-A4BD	1.65205	0	0.965315	low
TCGA-86-8074	0.0657534	0	1.14738	high
TCGA-75-5126	NA	0	1.0758	high
TCGA-99-8028	3.06301	0	0.908174	low
TCGA-75-6212	4.15342	1	0.978964	low
TCGA-MP-A4TE	2.45479	1	0.909859	low
TCGA-49-6743	4.4411	0	1.12186	high
TCGA-44-6774	1.80274	0	0.898676	low
TCGA-NJ-A4YQ	3.92329	0	0.873852	low
TCGA-MN-A4N5	0.230137	0	0.920939	low
TCGA-97-8174	0.449315	1	0.742345	low
TCGA-78-8648	3.31233	1	0.954357	low
TCGA-55-6980	5.77808	0	0.800321	low
TCGA-55-8620	1.0274	1	0.621457	low
TCGA-55-8511	1.51233	0	1.08609	high
TCGA-55-7574	2.72603	1	0.751937	low
TCGA-86-A4JF	2.01918	1	1.25172	high
TCGA-55-7724	1.93151	0	0.921169	low
TCGA-55-7995	2.43562	0	0.832935	low
TCGA-78-7159	5.40822	0	0.869251	low
TCGA-05-4432	2.08493	0	0.957557	low
TCGA-78-7163	19.8575	0	0.999089	low
TCGA-55-7914	0.512329	1	1.11133	high
TCGA-44-2655	3.6274	0	0.882907	low
TCGA-50-5049	8.47671	0	0.805862	low
TCGA-44-7671	2.43562	0	0.9742	low
TCGA-55-7281	2.38904	0	1.0357	high
TCGA-49-6744	4.61096	0	0.800068	low
TCGA-97-A4M5	1.73699	0	1.20387	high
TCGA-69-7761	0.509589	0	0.874537	low
TCGA-62-8402	4.10411	1	1.01907	high
TCGA-78-7158	0.490411	1	1.16925	high
TCGA-55-8614	1.46849	0	1.11669	high
TCGA-55-6970	1.27123	1	1.06442	high
TCGA-55-8508	1.69041	0	0.955564	low
TCGA-91-6840	1.01918	0	0.799312	low
TCGA-MP-A4T9	3.46575	1	1.13374	high
TCGA-49-AAQV	1.85479	1	1.06133	high
TCGA-86-7714	1.71233	1	1.02156	high
TCGA-44-7660	1.62192	0	1.15726	high
TCGA-MP-A4TC	0.20274	1	1.26362	high
TCGA-80-5608	7.7589	0	1.10466	high
TCGA-62-A46S	4.52877	1	0.982644	low
TCGA-75-5125	5.55342	1	0.819603	low
TCGA-50-5946	4.43014	0	1.13658	high
TCGA-35-4122	0.616438	0	0.924068	low
TCGA-55-A48X	1.88767	0	0.896987	low
TCGA-55-6981	3.77808	1	1.08722	high
TCGA-97-8175	1.50959	0	1.3117	high
TCGA-99-8033	1.79726	1	0.945729	low
TCGA-38-4629	2.36712	1	1.03325	high
TCGA-86-6851	0.490411	0	0.657153	low
TCGA-97-7937	1.54521	0	1.58988	high
TCGA-53-A4EZ	2.93425	0	1.12656	high
TCGA-49-6742	1.33699	1	1.20675	high
TCGA-86-7711	2.86575	1	1.15674	high
TCGA-49-AAR2	6.09315	0	0.849712	low
TCGA-91-8497	1.18904	1	0.758897	low
TCGA-55-6979	0.649315	1	0.920073	low
TCGA-55-6983	7.73425	0	0.996433	low
TCGA-64-5815	2.3726	0	1.21933	high
TCGA-97-7554	2.12329	0	1.01906	high
TCGA-44-7669	1.5726	1	1.05465	high
TCGA-50-5066	3.95068	0	0.571192	low
TCGA-50-5044	1.70959	1	0.998491	low
TCGA-55-7576	1.83562	0	1.10743	high
TCGA-05-4249	4.1726	0	1.23219	high
TCGA-55-8513	2.16712	0	1.28905	high
TCGA-35-3615	0.0383562	0	0.924793	low
TCGA-86-A4P7	1.13699	0	1.02468	high
TCGA-91-6849	0.0958904	0	0.936999	low
TCGA-MN-A4N1	2.26575	0	1.4022	high
TCGA-73-4658	4.38356	1	0.974729	low
TCGA-55-6543	1.19178	0	1.09331	high
TCGA-55-6968	3.54247	1	0.796987	low
TCGA-55-8206	2.43288	0	0.915131	low
TCGA-J2-8192	2.02466	0	0.901409	low
TCGA-55-7903	1.55342	0	1.2259	high
TCGA-49-AAR3	5.1863	0	0.938442	low
TCGA-78-7540	3.27945	1	1.39611	high
TCGA-55-7726	1.7863	0	1.07479	high
TCGA-78-7152	3.32877	1	0.831937	low
TCGA-49-AARO	10.2986	0	0.865522	low
TCGA-69-8253	1.16712	0	1.18242	high
TCGA-64-1678	3.25753	0	1.04081	high
TCGA-L9-A5IP	0.158904	1	1.17038	high
TCGA-64-5781	4.27123	0	0.926732	low
TCGA-55-8087	1.26575	0	1.168	high
TCGA-55-8621	1.41096	0	0.892412	low
TCGA-MP-A4TI	1.17534	1	0.817198	low
TCGA-50-5931	1.18904	1	1.22575	high
TCGA-75-7031	NA	0	0.862582	low
TCGA-64-1676	4.73425	0	1.27873	high
TCGA-44-6775	1.93151	0	0.920732	low
TCGA-73-4675	2.52603	1	1.47612	high
TCGA-67-3774	1.05479	0	1.15645	high
TCGA-49-AARQ	18.4438	0	0.93409	low
TCGA-55-8208	1.84658	0	0.909623	low
TCGA-44-7667	3.00548	0	1.29257	high
TCGA-05-4430	2.08493	0	1.10781	high
TCGA-69-7979	1.11781	0	1.47883	high
TCGA-99-8025	2.90411	0	0.976137	low
TCGA-55-8299	1.28493	1	0.853893	low
TCGA-78-8660	0.879452	1	0.94967	low
TCGA-78-7149	10.7945	0	0.639038	low
TCGA-91-6828	0.884932	0	0.954257	low
TCGA-05-4415	0.249315	1	0.795408	low
TCGA-55-1596	5.65753	0	1.17896	high
TCGA-55-6975	0.323288	1	0.945015	low
TCGA-64-5774	7.33151	0	1.09986	high
TCGA-78-7166	0.706849	1	1.10694	high
TCGA-97-7547	5.38356	0	0.995409	low
TCGA-91-6830	0.164384	0	0.892028	low
TCGA-NJ-A4YG	6.19452	0	1.15851	high
TCGA-69-7765	0.452055	0	1.18824	high
TCGA-55-8619	1.13973	0	1.12879	high
TCGA-86-8075	1.90137	1	1.12839	high
TCGA-50-6595	0.517808	1	1.04594	high
TCGA-49-4507	0.734247	1	0.697103	low
TCGA-55-7570	2.25753	0	1.06829	high
TCGA-MP-A4TD	0.841096	1	0.955701	low
TCGA-86-8076	2.72055	0	0.774954	low
TCGA-97-8547	1.8	0	1.23697	high
TCGA-05-4397	2.00274	1	1.12381	high
TCGA-64-1679	6.81644	0	1.40159	high
TCGA-95-8039	2.27397	0	1.05675	high
TCGA-NJ-A4YF	5.92055	0	0.860031	low
TCGA-49-AAR4	2.40822	1	1.03355	high
TCGA-50-5933	6.55616	1	1.07115	high
TCGA-97-7553	5.12329	0	1.12649	high
TCGA-05-4389	3.75068	0	0.698541	low
TCGA-86-A4D0	0.317808	1	0.642325	low
TCGA-MP-A4SY	4.11233	1	1.00556	high
TCGA-50-5072	0.684932	1	1.0209	high
TCGA-62-8399	7.3863	0	1.02929	high
TCGA-55-A492	1.63288	0	0.777476	low
TCGA-78-7146	0.473973	1	1.22855	high
TCGA-44-A4SS	1.13699	0	0.910275	low
TCGA-55-8089	1.92329	1	0.791502	low
TCGA-49-AAR9	0.712329	1	1.58649	high
TCGA-50-6590	3.52877	1	1.07679	high
TCGA-91-6848	0.613699	0	0.685746	low
TCGA-44-6147	2.31507	0	0.916318	low
TCGA-75-6203	NA	0	1.01339	high
TCGA-75-5122	NA	1	0.738978	low
TCGA-97-7938	0.0493151	1	0.995152	low
TCGA-44-4112	2.2137	1	0.938295	low
TCGA-55-8203	1.49863	0	0.9042	low
TCGA-55-6978	0.482192	1	0.924078	low
TCGA-75-6206	7.09589	0	0.887534	low
TCGA-69-8453	2.1589	0	1.2352	high
TCGA-05-4395	0	1	1.05197	high
TCGA-L9-A8F4	1.30411	0	0.896631	low
TCGA-53-7624	2.85753	1	1.04125	high
TCGA-44-2657	3.70137	0	0.763338	low
TCGA-49-AAR0	13.0548	0	0.948722	low
TCGA-69-A59K	1.43014	0	0.891173	low
TCGA-05-4420	2.49863	0	1.12207	high
TCGA-75-6214	3.05479	1	1.07626	high
TCGA-91-A4BC	0.120548	0	0.714073	low
TCGA-95-A4VP	1.65753	0	0.931147	low
TCGA-93-7347	1.87123	0	0.820953	low
TCGA-69-8255	0.353425	0	0.897701	low
TCGA-44-6145	1.63014	0	0.760597	low
TCGA-55-7283	1.66849	0	1.38732	high
TCGA-73-4670	0.358904	0	1.27077	high
TCGA-73-4668	1.27945	0	1.39846	high
TCGA-L4-A4E6	1.19178	0	0.959892	low
TCGA-MP-A4TF	0.920548	1	1.02245	high
TCGA-44-3919	2.81096	1	0.976348	low
TCGA-95-7562	0.238356	1	1.06469	high
TCGA-44-A479	1.33151	0	0.717394	low
TCGA-62-A472	2.49315	0	0.883356	low
TCGA-05-4382	1.66301	0	1.013	high
TCGA-64-1677	1.72055	1	1.28152	high
TCGA-95-A4VK	1.78356	0	0.796534	low
TCGA-80-5607	NA	0	1.25344	high
TCGA-49-AARE	3.36712	1	1.14024	high
TCGA-62-A46O	3.98356	1	1.18686	high
TCGA-93-A4JQ	1.4411	0	0.822605	low
TCGA-78-7147	1.60548	1	1.04382	high
TCGA-55-7728	1.92877	0	1.33753	high
TCGA-75-5147	3.65205	0	0.987506	low
TCGA-44-2659	3.74521	0	0.737602	low
TCGA-95-8494	0.230137	0	1.09635	high
TCGA-55-8616	0.131507	0	1.07006	high
TCGA-91-6847	2.30685	0	1.28501	high
TCGA-MP-A4T4	7.16986	1	0.78859	low
TCGA-95-7043	1.37808	1	0.872763	low
TCGA-55-A57B	1.49589	0	1.17922	high
TCGA-62-A470	3.27123	1	1.11598	high
TCGA-44-7659	1.89315	0	1.07838	high
TCGA-62-8394	0.380822	1	1.34846	high
TCGA-67-3773	1.16986	0	1.01964	high
TCGA-50-8460	2.27123	0	0.902465	low
TCGA-64-5775	0.169863	1	1.24917	high
TCGA-55-6982	2.72603	1	1.06924	high
TCGA-05-4422	1	0	0.722503	low
TCGA-73-7498	3.25753	0	0.676953	low
TCGA-86-8359	1.21644	1	0.963633	low
TCGA-73-4662	6.89041	0	0.920522	low
TCGA-55-6984	2.08219	1	1.55759	high
TCGA-05-5715	0.169863	0	1.38745	high
TCGA-05-4424	2.50137	0	0.873834	low
TCGA-69-7978	0.367123	0	0.828838	low
TCGA-38-4627	3.14247	1	0.847627	low
TCGA-55-A48Z	1.78356	0	1.16201	high
TCGA-71-8520	0.575342	1	1.27269	high
TCGA-38-4626	10.0658	0	1.36362	high
TCGA-75-6211	NA	1	1.16611	high
TCGA-MP-A4TJ	0.928767	1	1.00477	high
TCGA-05-4384	1.16712	0	0.876855	low
TCGA-50-6592	2.12877	1	1.09408	high
TCGA-55-8505	1.20548	0	1.19448	high
TCGA-64-5779	2.36712	0	0.962501	low
TCGA-78-7220	2.21096	1	1.03127	high
TCGA-86-7954	1.65753	0	0.767954	low
TCGA-55-6987	5.85479	0	0.821086	low
TCGA-55-6971	3.83562	0	0.91453	low
TCGA-86-8056	0.380822	0	1.02981	high
TCGA-55-8512	1.66301	1	1.09967	high
TCGA-05-4410	0	0	0.853284	low
TCGA-J2-8194	1.98356	0	1.09362	high
TCGA-75-7030	NA	0	1.00454	high
TCGA-55-7816	1.28219	1	0.523955	low
TCGA-05-4402	0.668493	1	1.02193	high
TCGA-55-8302	1.30959	0	0.805414	low
TCGA-MN-A4N4	3.21918	0	1.00769	high
TCGA-49-AARR	13.6767	0	1.0004	low
TCGA-97-A4M6	1.55616	0	1.02346	high
TCGA-50-8459	3.06575	0	0.911006	low
TCGA-99-AA5R	1.80274	0	1.04328	high
TCGA-55-8301	1.46301	0	0.832749	low
TCGA-50-8457	3.08219	0	0.862785	low
TCGA-97-A4M7	1.72329	0	0.946503	low
TCGA-05-4403	1.58356	0	1.44676	high
TCGA-78-7150	1.82466	1	1.43617	high
TCGA-S2-AA1A	1.40548	0	0.818895	low
TCGA-86-8055	0.339726	1	1.10023	high
TCGA-44-7672	1.96986	0	0.979754	low
TCGA-78-7536	0.668493	1	0.903963	low
TCGA-05-4426	2.16712	0	1.04747	high
TCGA-49-4514	4.65753	0	0.673314	low
TCGA-50-6673	0.060274	1	1.15671	high
TCGA-97-8552	1.71507	0	0.842034	low
TCGA-49-6745	1.43014	0	0.942486	low
TCGA-55-8094	1.48219	0	0.674332	low
TCGA-MP-A4TH	2.03014	0	0.893003	low
TCGA-86-8585	0.967123	0	0.965154	low
TCGA-44-7662	0.59726	0	0.963982	low
TCGA-05-5420	1.25205	0	1.00141	high
TCGA-86-8073	2.0274	0	0.975561	low
TCGA-38-4630	2.93973	1	1.14325	high
TCGA-62-A46Y	1.13425	1	1.0739	high
TCGA-69-7974	0.50411	0	1.09348	high
TCGA-J2-A4AG	2.70685	0	1.08736	high
TCGA-95-7948	1.30411	0	1.25152	high
TCGA-97-A4LX	1.68219	0	0.81756	low
TCGA-38-4628	4.08767	1	1.33996	high
TCGA-55-A4DG	1.66575	0	0.94276	low
TCGA-67-3771	1.67123	0	1.02832	high
TCGA-55-6642	6.70959	0	1.14861	high
TCGA-44-5643	2.77534	0	1.27784	high
TCGA-78-7162	8.68219	1	0.901142	low
TCGA-44-6779	1.36986	1	0.733212	low
TCGA-75-6205	NA	1	0.971399	low
TCGA-55-1594	3.2274	0	0.771968	low
TCGA-35-4123	0.49863	0	0.857673	low
TCGA-55-7913	1.53699	1	1.27193	high
TCGA-44-5644	2.36438	0	1.0672	high
TCGA-86-8674	2.20822	0	1.0529	high
TCGA-86-8673	2.36164	0	0.918073	low
TCGA-44-5645	2.33425	0	0.741292	low
TCGA-78-7153	9.9589	0	0.798896	low
TCGA-93-A4JO	0.090411	1	1.13184	high
TCGA-44-2666	0.265753	1	1.10493	high
TCGA-38-7271	2.19178	1	0.821019	low
TCGA-38-4625	8.14521	0	1.38341	high
TCGA-NJ-A7XG	1.69041	0	1.66961	high
TCGA-44-6146	1.99452	0	1.06085	high
TCGA-MP-A4T7	0.457534	1	1.13347	high
TCGA-55-8514	1.42466	0	1.36209	high
TCGA-55-8204	1.41096	0	0.957952	low
TCGA-99-8032	0.120548	0	0.687076	low
TCGA-83-5908	2.25753	0	0.858839	low
TCGA-55-A48Y	1.72603	0	1.26519	high
TCGA-38-6178	1.2274	0	0.926021	low
TCGA-91-7771	1.34795	0	0.782212	low
TCGA-50-5941	4.03836	0	0.75659	low
TCGA-50-6591	0.326027	1	1.41806	high
TCGA-44-7670	2.41644	0	0.984022	low
TCGA-95-7039	3.48493	0	1.14696	high
TCGA-73-4659	1.94795	1	1.25767	high
TCGA-86-A456	2.45479	0	1.16613	high
TCGA-49-4501	3.89315	1	0.830832	low
TCGA-55-1592	1.92055	1	1.16356	high
TCGA-55-7725	1.21096	0	0.964571	low
TCGA-95-7944	1.03288	0	0.88417	low
TCGA-35-5375	0.723288	0	0.932341	low
TCGA-55-A493	0.0767123	0	0.895696	low
TCGA-05-4250	0.331507	1	0.966942	low
TCGA-55-8092	0.421918	1	0.877987	low
TCGA-49-4490	1.05479	1	0.938268	low
TCGA-05-4398	3.92055	0	1.10424	high
TCGA-97-7552	5.29315	0	0.894518	low
TCGA-64-5778	3.57534	0	0.838941	low
TCGA-44-8119	0.780822	0	0.798474	low
TCGA-55-8506	0.030137	0	1.45116	high
TCGA-50-5051	1.30959	1	1.12412	high
TCGA-55-6712	0.468493	1	0.990505	low
TCGA-55-7907	0.939726	1	0.955408	low
